# Supplementary material for: Body size estimation of self and others in females varying in BMI
Source: PLoS One. 2018 Feb 9;13(2):e0192152. doi: 10.1371/journal.pone.0192152 (PMC5806871; doi:10.1371/journal.pone.0192152)
Supplement: S1 File — Results of the accuracy of body size estimation and sensitivity to weight changes in the 1AFC task of Experiment 1, 2a and 2b. (CSV) [file pone.0192152.s001.csv]

Subject	BMI_atExp1and2a	PSYCH_variable	Exp1_BSEaccuracy[%]	Exp1_Beta_right	Exp1_Beta_left	Exp2a_BSEaccuracy[%]	Exp2a_Beta_right	Exp2a_Beta_left	BMI_atExp2b	Exp2b_BSEaccuracy[%]	Exp2b_Beta_right	Exp2b_Beta_left
1	30.14121277	-0.793273489	0.522193214	2.357696	16.612827	0	14.255039	4.391288	31.01143151	-7.349869445	10.546562	6.631815
2	44.51790634	-0.053841338	13.57740586	NA	3.26045	15	NA	2.00135	45.43617998	11.48535566	NA	4.641612
3	41.81005498	0.706020731	-0.858778611	0.05196	3.890134	7.5	0.963155	4.453612	42.32427515	7.900763362	1.978355	4.680585
4	29.6033947	1.040500254	0.112739574	6.687816	4.259538	-2.5	3.108641	7.461762	27.16428882	3.342728287	6.23524	2.190241
5	36.39096555	2.053024136	6.843544841	0.989178	4.523098	0	3.098758	2.887003	NA	NA	NA	NA
6	30.78524688	0.532753775	-4.280575537	6.296306	2.735151	-5	5.438803	8.243333	30.93396788	5.239808154	12.711104	5.498685
7	18.93766194	1.962976372	2.357563847	2.422443	19.077336	0	2.779053	6.012147	19.39490931	5	12.150536	7.80446
8	34.92901662	0.020983863	17.37593052	NA	3.426492	0	1.259409	1.828983	36.48718837	0.409429262	1.2414	7.573937
9	23.30668005	0.31409375	-3.934550972	22.369141	2.419741	0	6.030163	13.793659	NA	NA	NA	NA
10	22.95684114	0.051614949	2.540983594	5.414012	2.339526	-5	10.447537	8.758996	NA	NA	NA	NA
11	17.84651993	-0.88903674	7.040816334	20.441873	5.225129	5	2.658541	4.518223	NA	NA	NA	NA
12	17.70549591	-0.168459356	-4.325842692	4.526518	2.196038	0	15.920773	4.371024	18.70693799	-4.94382024	20.159903	19.226356
13	23.07621867	0.403168752	-5.334174001	8.591206	2.985599	0	47.651106	17.614808	23.96141754	-1.491172763	5.82052	6.48265
14	27.06757318	-1.298184821	10	0.008006	7.893667	0	3.434887	3.86861	NA	NA	NA	NA
15	23.80219555	-0.162091244	1.416430602	3.872007	4.564991	0	3.214573	7.310448	23.93898977	0.849858394	9.183982	3.070986
16	23.88038295	-0.244897214	-0.90909093	4.58649	5.679839	0	8.736689	5.640103	24.38237298	-3.030303043	4.099651	15.499894
17	43.61243308	1.713524207	-7.177700357	1.829589	1.911095	-5	2.088281	2.104231	43.53807258	-2.003484329	2.09305	3.899458
18	21.74530407	-1.134748274	-11.70777991	9.632187	3.175461	5	4.868583	5.119511	NA	NA	NA	NA
19	18.0164954	-1.319866731	-0.756143664	16.269943	5.408465	0	4.38105	18.837881	18.08409951	3.865784504	4.789395	29.649329
20	26.0546875	1.580421693	-2.143950995	17.346766	19.784984	0	17.085957	8.0599	NA	NA	NA	NA
21	20.60606061	-0.245802701	14.46236558	NA	11.160247	0	7.829837	5.334614	20.78971534	-1.433691773	17.614808	16.660752
22	27.31717687	-0.488512347	-5.129870134	3.726704	1.159209	5	4.695974	5.333362	27.10459184	3.149350631	11.433623	17.359061
23	17.0776644	2.235012081	-5.836820107	10.447537	4.334165	-5	6.24927	6.168877	17.0776644	-0.836820107	18.151114	4.239236
24	33.64823667	0.564707545	7.82857141	0.606587	14.220555	5	5.135636	12.962599	33.72351236	7.600000003	4.71214	12.741229
25	28.46737278	0.64495794	-1.187648443	4.557456	4.146997	0	5.126466	3.905918	28.56761001	-1.543942986	4.807332	4.908055
26	34.453125	-0.265475222	4.084668192	3.001047	3.183673	0	3.498024	5.028586	34.453125	4.084668192	3.245054	8.269197
27	40.3515625	-1.500091395	3.526522593	0.883634	4.698498	5	1.967994	7.272728	40.3515625	3.526522593	3.309732	35.435114
28	31.44489796	0.796545573	4.434826874	3.17257	5.532071	0	4.684569	5.858278	31.44489796	1.934826874	2.011919	15.527262
29	29.0625	1.62207936	9.323410014	2.267416	6.672983	5	9.965281	6.245019	29.0625	4.323410014	7.69105	3.832565
30	27.92728368	0.950780753	-4.463806986	11.823972	9.074205	0	1.924457	5.532071	27.92728368	0.536193014	20.004337	21.54432
31	31.95861678	-1.265885129	0.221238944	4.564991	6.84368	0	6.374878	3.912319	31.95861678	0.221238944	18.837871	19.957218
32	38.09485659	-0.038769506	-0.74152542	3.323808	1.131759	-15	6.644516	NA	38.09485659	-3.24152542	8.496787	2.326772
33	19.35638316	0.998621015	-4.2982456	18.963146	4.838458	0	3.035916	6.136858	19.35638316	5.7017544	12.29169	5.712808
34	24.91211466	2.056148947	-3.32	5.703929	23.542769	0	5.703929	23.542769
35	22.81817199	-0.610606884	-5	7.543984	1.766601	5	7.543984	1.766601
36	21.24100492	0.799347981	-4.72	20.075262	3.484808	-5	20.075262	3.484808
37	24.76756592	-0.607442924	-13.82	9.765603	NA	0	9.765603	NA
38	21.3577956	-0.052300384	-6.09	24.384232	3.977771	5	24.384232	3.977771
39	22.27617233	-1.142757765	0	4.53997	3.248568	0	4.53997	3.248568
40	20.61925365	-0.143222692	-4.92	4.753343	17.572762	0	4.753343	17.572762
41	21.37741047	-0.501425857	-5.65	9.75257	11.799528	-5	9.75257	11.799528
42	24.84098009	-0.998700941	-10	4.160782	3.320066	0	4.160782	3.320066
43	22.83737024	0.043897423	0.98	3.185304	4.837812	-5	3.185304	4.837812
44	20.37273243	-0.960052267	-5.58	2.848801	2.520534	-5	2.848801	2.520534
45	19.41042798	-1.386926396	-7.5	10.588704	1.626041	0	10.588704	1.626041
46	19.67279611	-0.197100544	-5	3.098345	0.863809	2.5	3.098345	0.863809
47	20.69953745	-0.86072567	1.72	2.556329	4.412283	0	2.556329	4.412283
48	21.20491478	-0.697465546	5.82	3.926798	3.941825	0	3.926798	3.941825
49	22.22154391	-0.793879971	1.24	6.451417	4.898026	0	6.451417	4.898026
50	21.62629039	0.473441173	5	3.791985	7.389754	0	3.791985	7.389754
51	19.59845511	-1.145804552	-5.62	3.23387	5.795158	0	3.23387	5.795158
52	22.91806314	-0.16604673	-5.93	5.138281	3.537239	-2.5	5.138281	3.537239
53	21.63452709	-1.203888924	-11.07	5.729007	3.33238	5	5.729007	3.33238
54	22.72706276	-0.227338724	0.98	2.99869	7.131771	0	2.99869	7.131771
